# Supplementary material for: Mutation Spectrum of RB1 Gene in Unilateral Retinoblastoma Cases from Tunisia and Correlations with Clinical Features
Source: PLoS One. 2015 Jan 20;10(1):e0116615. doi: 10.1371/journal.pone.0116615 (PMC4300092; doi:10.1371/journal.pone.0116615)
Supplement: S1 Table — (XLSX) [file pone.0116615.s001.xlsx]

## Sheet: Info
Spreadsheet for submitting data to ClinVar.
If you have any questions about this form, please contact us at clinvar@ncbi.nlm.nih.gov
Please note this workbook consists of six sheets, including this one. The SubmissionInfo and Variant tabs are required, as well as *one* of the following tabs: AggregateData, CaseData, *or* FunctionalEvidence. Please see below to choose one of these three tabs for your submission.
Sheet name	Description	Comment
Info	This sheet. Overview of the template and general instructions.
SubmissionInfo	To register information about the submitter, and attributes that pertain to all data in the submission.	REQUIRED
Variant	To register summary-level information about the variation and the phenotypes observed with the variation.	REQUIRED
AggregateData	To register aggregate data supporting the interpretation of the variation/phenotype information.	EITHER THIS TAB OR FUNCTIONALEVIDENCE IS RQUIRED
CaseData	To register case-level data supporting the interpretation of the variation/phenotype information. This tab is geared more towards clinical testing labs. Note: ClinVar is not processing data in the CaseData tab at this time, but we do welcome your comments on the data requested in this tab.	NOT PROCESSED AT THIS TIME
FunctionalEvidence	To register case-level information supporting the interpretation of the variation/phenotype information. This tab is geared more towards research labs.	EITHER THIS TAB OR AGGREGATEDATA IS REQUIRED

## Sheet: SubmissionInfo
Complete instructions available here: www.ncbi.nlm.nih.gov/clinvar/docs/submit/
#Spreadsheet for submitting summary data to ClinVar. This spreadsheet does not support all the data elements in ClinVar; if you wish to submit more detailed information please review our xsd and contact us.
#Version 2.1
Release date:
##SubmitterID	SubmitterIDType	Submission name	Submitter type	Submitter first name	Submitter last name	Submitter phone	Submitter email	Organization	OrganizationID	Institution	Street	City	State/Province	Country	Postal code	Study name	Study description	Review status	Release status	Display submitter name on attribution list	Display submitter name on assertions	Submission date	Citation	Assembly name
Optional: Your ClinVar/GTR PersonID, if you have submitted to ClinVar before, or your lab or organization's Handle, if you have submitted to dbSNP before. Otherwise we will create new data from what you submit.	The type of identifier provided in column A. Allowed values currently are Handle and ClinVar/GTR PersonID.	Optional. The name for this batch NOTE: To be compatible with current processing in dbSNP, a submission name must be different for every batch submitted using the same HANDLE. Please make sure the name is a single word (if it is must be more than a single word, separate the words with '_ ').	Required. The options are Contact, Public, Private. One submitter must be the Contact, i.e. the individual that should be contacted if there is any question about the content of the submission. Information for the Contact will be kept private. Additional submitters may also be provided. A Public submitter is the one who may be listed publicly as the source of information. It is possible to submit…	Required. The first name of the submitter.	Required: The last name of submitter.	Required: The phone number of the person actually submitting this batch. This is private, to allow NCBI to contact the submitter.	Required: The email address of the person actually submitting this batch. This is private, to allow NCBI to contact the submitter.	Required: Name of your lab or organization.	Optional identifier for your organization in GTR/ClinVar. Applicable if your group has submitted previously.	Required: The name of a larger institution that your organization or lab is part of.	Optional: Mailing address building/ street. Up to 3 address lines can be separated by a semicolon.	Required if OrganizationID or SubmitterID Handle is not provided: Mailing address city	Required if OrganizationID or SubmitterID Handle is not provided and if it is applicable for the submitter's country: Mailing address state or province	Required if OrganizationID or SubmitterID Handle is not provided: Mailing address country	Optional: Mailing address postal code	Optional. To be used if the data are submitted as part of a named study, e.g. Framingham.	Optional. Free text to describe this study.	Optional. Level of review of the statement of clinical significance for all variants in this submission. If no value is provided, will default to 'classified by single submitter' as long as clinical significance is provided with a value other than 'not provided'. If the statement of clinical significance is from an expert panel or a review from a professional society, please select the appropriat…	This allows a temporary hold on data being presented publicly. Allowed values are public or hold until published. If not supplied, public will be the default.	Optional. Indicate whether your lab name should be displayed on ClinVar's submitter attribution page with counts of submissions. If not specified, the default is yes.	Optional. Indicate whether your lab name should be displayed with submitted assertions of clinical significance. "No" means your assertions will be submitted anonymously with a randomly assigned lab name, e.g. Laboratory 12345. If not specified, the default is yes.	Optional. If not provided, the date the file was received will be used. Use the format mm/dd/yyyy.	Optional. Citation for the complete submission. Will be represented as if submitted on the Variant tab and the ExpEvidence tab. PubMed ID, in the format PMID:123456.	Required if you include genomic locations for all submitted variations (Variant tab, column D). Please specify the assembly, e.g. NCBI36, hg18, GRCh37, hg19, GRCh38, hg20
		Mutations in RB1 gene in unilateral retinoblastoma samples from Tunisia	Contact	Arupa	Ganguly	215 898 3122	ganguly@mail.med.upenn.edu	Genetic Diagnostic Laboratory		Department of Genetics, University of Pennsylvania		Philadelphia	PA	USA	19104		Screening for mutations in RB1 gene in Tunisian cases		Manuscript has been accepted	Yes	Yes		Will update

## Sheet: Variant
																						To identify the phenotype, you may complete *either* Phenotype ID and Phenotype ID value columns *or* Preferred phenotype name column. If you submit data in all three, the value in the Preferred phenotype name column will be added to the set of names that are valid for the phenotype specified by identifiers. There is no need to submit the name that is already associated withe the phenotype identi…
	Gene		Variant								Variant - more	Clinical significance									Clinical significance - more	Phenotype identifier					General Comments and Accessions
##Local ID	Gene symbol	Reference sequence	Genomic coordinates	Variation name	Variation name type	Variation identifiers	Location	Alternate designations	Official allele name	URL	click '+' above this column to expand this section	Clinical significance	Explanation if clinical significance is other or drug response	Drug response condition	Date last evaluated	Mode of inheritance	Clinical significance citations	Comment on clinical significance	Citations or URLs for clinical significance without database identifiers	Functional consequence	click '+' above this column to expand this section	Phenotype ID type	Phenotype ID value	Phenotype category	Phenotype descriptions	Preferred phenotype name	Comment	Private comment	ClinVarAccession	Novel or Update	Replaces ClinVarAccessions
Optional. The stable unique identifier your organization uses to identifiy this variant. Although optional, it is highly recommended you assign this value.	Optional. This must be the preferred symbol from HGNC.	Required if Genomic coordinates are not provided. The reference sequence for the variant description in the HGVS name column, e.g. NM_000492.3, NG_016465.3, NC_000007.13.	Required if Reference sequence is not provided. If you submit genomic coordinates, you must also provide the name of the genome assembly on the SubmissionInfo tab. This will be used to validate the calculation of genomic location based on the combination of Reference sequence and HGVS name.	Required. - For variants defined by sequence, provide the c. or g. portion of the nucleotide HGVS expression(s) for the variants being reported related to phenotype. (http://www.hgvs.org/mutnomen/examplesDNA.html, http://www.hgvs.org/mutnomen/standards.html). Can also be used for a haplotype or compound heterozygotes, e.g. c.[76A>C;105G>A] or c.[76A>C];[105G>A] . - For variants defined cytogeneti…	Required. Indicate whether the variant name is HGVS or cytogenetic.	Optional. Any of OMIM allelic variant ID, dbSNP rs number, dbVar submitter or region identifier, Swiss-Prot VAR id. Report as database name:database identifier; integers without a database name cannot be processed. Separate multiple identifiers by semi-colon. Examples: OMIM:611101.0001; dbSNP: rs104894321;dbVar:nsv491743;dbVar:essv12345	Optional. This can be used for intron or exon number. These must be submitted with the reference sequence used to define the numbering system, e.g. NM_000060.2:exon 2.	Optional. A set of alternative, common, or legacy names for the variant, or an alternate HGVS expression, e.g. for protein. Separate multiple names by vertical bar.	Optional. For variants that are assigned official allele names, e.g. CYP3A4*18 for one of the cytochrome P450 gene CYP3A4; or HLA-DRA*0102 for the MHC gene HLA-DRA.	Optional. A URL that points to this variant on your organization's website.		Required: Clinical significance is required. One option, however, is 'not provided', so submitters are not required to calculate significance to submit their data. Allowed values: Pathogenic, Likely pathogenic, Uncertain significance, Likely benign, Benign, association, drug response, confers sensitivity, protective, risk factor, other, not provided. If "other" or "drug response", please expand "…	Required if 'other' is selected for clinical significance: Submitter's clinical significance. Please contact us regarding the new value. Optional for clinical significance of "drug response". Allows a submitter value describing the drug response. These values should be short for display purposes.	Optional. The disease or condition for which the drug response is relevant. Multiples separated by a semicolon.	Required, if available: date the clinical significance was last evaluated. If not available, leave blank. If only month/year is provided we will convert it to the first day of the month. If only year is provided it will be converted to the first day of the first month of the year.	Optional. Supported values are from the Human Phenotype Ontology (HPO). Allowed values include: Autosomal dominant inheritance, Autosomal recessive inheritance, Autosomal unknown, Codominant, Genetic anticipation, Mitochondrial inheritance, Sex-limited autosomal dominant, Somatic mutation, Sporadic, X-linked inheritance, Y-linked inheritance, Other. If you provide Other, please specify, e.g. Othe…	Optional. Citations documenting the clinical significance. Any of PubMed, PubMedCentral, DOI, NCBI Bookshelf combined with the id in that database (e.g. PMID:123456). Multiples separated by a semicolon.	Optional, but highly encouraged. Free text describing the rationale for the clinical significance.	Optional. Citations that require a URL, or that do not have an identifier in the one of the resources indicated in the Clinical significance citations column. Multiples separated by a vertical bar.	Optional. Used to describe the effect of the variation with respect to the function of the gene product. Allowed terms are from: - Sequence Ontology (http://www.sequenceontology.org/browser/obob.cgi), e.g. SO:1000071 - VariO (http://www.variationontology.org/cgi-bin/amivario/browse.cgi), e.g. VariO:0397 - LOVD Multiples separated by a semicolon.		Required if "Preferred phenotype name" is not supplied. Please specify the type of phenotype ID supplied in the Phenotype ID value column. Values may include both diseases and phenotypes. Allowed values are: OMIM, MeSH, MedGen, UMLS, Orphanet, HPO. If you use a different ontology, please check with us first.	Required if "Preferred phenotype name" is not supplied. Please specify the identifer from the database referenced in the Phenotype ID type column. If there are multiple values, they all need to be from the same source, and delimited by a semicolon. If you use MeSH identifiers, please provide the Unique ID, not the Tree Number.	Defaults to Disease if not filled in. Allowed spreadsheet values are Disease, DrugResponse, BloodGroup, Finding. Use Finding for clinical findings with no disease diagnosis.	Optional. We strongly encourage describing phenotype by specific identifiers. If this is not feasible, you may provide a list (not free text ) of the observed phenotypes,delimited by a semicolon. If you do not wish to make an assertion about phenotype, please enter "not provided".	Required if "Phenotype ID Type" and "Phenotype ID Value" are not supplied. We strongly encourage describing phenotype by specific identifiers. If this is not feasible, you may list the observed phenotypes here, delimited by a vertical bar. If you do not wish to make an assertion about phenotype, please enter "not provided." In cases where the Clinical significance is "benign" and no phenotype is …	Optional. Free text. You can put important information that isn't included in any of the other fields here. This content will be made public.	Optional. Free text. You can put information that you do not want to publicly distribute here. This defaults to a private comment that is available only to NCBI.	The SCV accession. This value will be returned to you after processing of your submission. You must report this value if submitting an update for this row (variation/phenotype combination) or for novel variants for which you reserved prepublication accession numbers.	Optional. If you include ClinVar SCV accessions in the previous column, you must indicate whether the submission is novel (and accessions were reserved prior to submission), an update to an existing SCV record, or to delete an existing SCV record.	Optional. Used only if you have already submitted to ClinVar and have been assigned accessions to your submissions. If you now need to consolidate the data, use this column to list the ClinVar SCV accessions that you are discontinuing, because you have added the data from them into this record during your update.
c.1215+1G>A	RB1		NG_009009.1:g.74747G>A NM_000321.2:c.1215+1G>A NC_000013.11:g.48477345T>A, NC_000013.10:g.48947629G>A	NM_000321.2(RB1):c.1215+1G>A; splice donor site change	single nucleotide variant							Pathogenic										Retinoblastoma	OMIM: 180200	Disease		Retinoblastoma			SCV000191932
c.2664-10T>A	RB1		NG_009009.1:g.178599T>A, NM_000321.2:c.2664-10T>A, NC_000013.11:g.48477345T>A, NC_000013.10:g.49051481T>A	NM_000321.2(RB1):c.2664-10T>A; intronic variation	single nucleotide variant							Uncertain significance										Retinoblastoma	OMIM: 180200	Disease		Retinoblastoma			SCV000191933
c.937G>T	RB1		NG_009009.1:g.66223G>T, NM_000321.2:c.937G>T NC_000013.11:g.48364969G>T NC_000013.10:g.48939105G>T	NM_000321.2 (RB1):c.937G>T ;p.Glu313X	single nucleotide variant							Pathogenic										Retinoblastoma	OMIM: 180200			Retinoblastoma			SCV000191934
c.2117 G>A	RB1		NG_009009.1:g.160740G>A, NM_000321.2:c.2117 G>A , NC_000013.10:g.47935878	NG_009009.1:g.160740G>A; p.Cys706Tyr	single nucleotide variant																	Retinoblastoma	OMIM: 180200			Retinoblastoma			SCV000191935
c.1735C>T	RB1		NG_009009.1:g.154286C>T NM_000321.2:c.1735C>T NC_000013.11:g.48453032C>T NC_000013.10:g.49027168C>T NP_000312.2:p.Arg579*	NM_000321.2 (RB1):c.1735C>T; p.Arg579X	single nucleotide variant							Pathogenic										Retinoblastoma	OMIM: 180200			Retinoblastoma			SCV000191936
c.2359 C>T	RB1		NG_009009.1:g.166492C>T, NM_000321.2:c.2359C>T, NC_000013.11:g.48465238C>T, NC_000013.10:g.49039374C>T, NP_000312.2:p.Arg787*	NM_000321.2(RB1):c.2359C>T ;p.Arg787X	single nucleotide variant							Pathogenic										Retinoblastoma	OMIM: 180200			Retinoblastoma			SCV000191937
c.2665A>G	RB1		NG_009009.1:g.173851A>G , NM_000321.2:c.2665A>G	NM_000321.2(RB1):c.2665A>G; p.Lys889Glu	single nucleotide variant							Pathogenic										Retinoblastoma	OMIM: 180200			Retinoblastoma			SCV000191938
c.370-376dup	RB1		NG_009009.1:g.39550_39556dup, NM_000321.2:c.370-376dup,	NM_000321.2(RB1):c.370-376dup; p.Ile126Asnfsx6	Frameshift							Pathogenic										Retinoblastoma	OMIM: 180200			Retinoblastoma			SCV000191939
c.1901C>A	RB1		NG_009009.1:g.153294C>A, NM_000321.2:c.1901C>A, NC_000013.10:g.47928427	NM_000321.2(RB1):c.1901C>A; p.Ser634X	single nucleotide variant							Pathogenic										Retinoblastoma	OMIM: 180200			Retinoblastoma			SCV000191940
c.1363C>T	RB1		NG_009009.1:g.80878C>T NM_000321.2:c.1363C>T NC_000013.11:g.48379624C>T NC_000013.10:g.48953760C>T	NM_000321.2(RB1):c.1363C>T; p.Arg455X	single nucleotide variant							Pathogenic										Retinoblastoma	OMIM: 180200			Retinoblastoma			SCV000191941
c.2174 DupT	RB1		NG_009009.1:g.160797 DupT, NM_000321.2:c.2174 DupT , NC_000013.10:g.47935935	NM_000321.2(RB1):c.2174 DupT; p.Thr726AsnfsX24	Frameshift							Pathogenic										Retinoblastoma	OMIM: 180200			Retinoblastoma			SCV000191942
c.1072C>T	RB1		NG_009009.1:g.69803C>T NM_000321.2:c.1072C>T NC_000013.11:g.48368549C>T NC_000013.10:g.48942685C>T	NM_000321.2(RB1):c.1072C>T; p.Arg579X	single nucleotide variant							Pathogenic										Retinoblastoma	OMIM: 180200			Retinoblastoma			SCV000191943
c.1150C>T	RB1		NG_009009.1:g.70264C>T, NM_000321.2:c.1150C>T , NC_000013.10:g.47845564	NM_000321.2(RB1):c.1150C>T; p.Glyn384X	single nucleotide variant							Pathogenic										Retinoblastoma	OMIM: 180200			Retinoblastoma			SCV000191944
c.1666 C>T	RB1		NG_009009.1:g.82668C>T NM_000321.2:c.1666C>T NC_000013.11:g.48381414C>T NC_000013.10:g.48955550C>T	NM_000321.2(RB1):c.1666 C>T;p.Arg556X	single nucleotide variant							Pathogenic										Retinoblastoma	OMIM: 180200			Retinoblastoma			SCV000191945
c.2206C>T	RB1		NG_009009.1:g.160829C>T, NM_000321.2:c.2206C>T,	NM_000321.2(RB1):c.2206C>T;p.Gln736X	single nucleotide variant							Pathogenic										Retinoblastoma	OMIM: 180200			Retinoblastoma			SCV000191946
c.137+1G>A	RB1		NG_009009.1:g.2197G>A, NM_000321.2:c.137+1G>A NC_000013.10:47776187G>A	NM_000321.2(RB1):c.137+1G>A; splice donor site change	single nucleotide variant							Pathogenic										Retinoblastoma	OMIM: 180200			Retinoblastoma			SCV000191947
c.958C>T	RB1		NG_009009.1:g.68766C>T NM_000321.2:c.958C>T NC_000013.11:g.48367512C>T NC_000013.10:g.48941648C>T	NM_000321.2(RB1):c.958C>T; p.Arg320X	single nucleotide variant							Pathogenic										Retinoblastoma	OMIM: 180200			Retinoblastoma			SCV000191948
c.963C>G	RB1		NG_009009.1:g.64353C>G, NM_000321.2:c.963C>G	NM_000321.2(RB1):c.963C>G; p.Tyr321X	single nucleotide variant							Pathogenic										Retinoblastoma	OMIM: 180200			Retinoblastoma			SCV000191949
c.1494T>G	RB1		NG_009009.1:g.77073T>G, NM_000321.2:c.1494T>G	NM_000321.2(RB1):c.1494T>G; p.Thr498X	single nucleotide variant							Pathogenic										Retinoblastoma	OMIM: 180200			Retinoblastoma			SCV000191950
c.1695+1G>A	RB1		NG_009009.1:g.82698G>A NM_000321.2:c.1695+1G>A NC_000013.11:g.48381444G>A NC_000013.10:g.48955580G>A	NM_000321.2(RB1):c.1695+1G>A; splice donor site change	single nucleotide variant							Pathogenic										Retinoblastoma	OMIM: 180200			Retinoblastoma			SCV000191951
c.1333C>T	RB1		NG_009009.1:g.80848C>T NM_000321.2:c.1333C>T NC_000013.11:g.48379594C>T NC_000013.10:g.48953730C>T	NM_000321.2(RB1):c.1333C>T; p.Arg445X	single nucleotide variant							Pathogenic										Retinoblastoma	OMIM: 180200			Retinoblastoma			SCV000191952

## Sheet: AggregateData
Variation name and Phenotype ID type/value are used to match data in the variant tab. If you have multiple groups to report (e.g. different age ranges), repeat the value for the variation in a new row and provide a new set of details for each group.
Variant		Details of test and individuals tested								More details for individuals									More details about phenotype and test	Details of testing results												Methods. If you want to report multiple methods or platforms for any line of evidence, please copy the complete set of columns AD-AJ to the end as often as needed.
##Reference sequence	Variation name	Method type	Allele origin	Affected status	Tissue	Gender	Age range	Population Group/Ethnicity	Geographic origin	click '+' above this column to expand this section	Phenotype ID type	Phenotype ID value	Preferred phenotype name	Clinical features	Test name or type	Family history	Total number of individuals tested	Number of families tested	click '+' above this column to expand this section	Number of families with variant	Number of families with Segregation observed	Mosaicism	Number of individuals with variant	Number of chromosomes with variant	Number of homozygotes	Number of single heterozygotes	Number of compound heterozygotes	Evidence citations	Citations or URLs that cannot be represented in evidence citations column	Comment	Private comment	Platform type	Platform name	Method	Method purpose	Method citations	Software name and version	Software purpose	Platform type	Platform name	Method	Method purpose	Method citations	Software name and version	Software purpose	click '+' above this column to add another set of method/platform columns
Required, if Variation name is HGVS. The reference sequence for the variant description in the HGVS name column, e.g. NM_000492.3, NG_016465.3, NC_000007.13.	Required for variants defined by sequence. Enter the same value as in the HGVS name column in the Variant tab.	Required: Type of approach in this method. Allowed values: case-control, clinical testing, literature only, in vitro, in vivo, reference population, research.	Required: The genetic origin of the variant. Allowed values: biparental, de novo, germline, maternal, paternal, somatic, uniparental, unknown. Note that biparental and uniparental are intended for the context of uniparental disomy. If you'd like to indicate zygosity, please consider reporting number of homozygotes and heterozygotes in columns AA-AC.	Required: Indicate whether or not the individual(s) had the phenotype. Allowed values: yes, no, unknown.	Optional. Tissue sampled to assay the variation. Highly recommended for somatic variants. Free text.	Optional. Gender of individuals studied for experimental support. Allowed values: female, male, mixed gender group. To submit gender-specific values, use one line for each.	Optional. The range of ages at time of testing for individuals included in this sample, with units. If age range is an important variable in your submission, with different observations based on the age, please submit each observation separately, rather than lumping into one summary observation with one sample description. For prenatal testing, use number of months gestation. For ages <1 year, us…	Optional. Multiple values allowed, separated by vertical bar. Note that multiple values indicate the combination of ethnicities for each individual in the sample, i.e. if you are reporting data for multiple ethnicities, please report each ethnicity on a separate row. List of values being developed is here: ftp://ftp.ncbi.nlm.nih.gov/pub/GTR/standard_terms/population_group.txt	Optional. Can be used to indicate country, continent, or a region. Separate multiple values by semi-colon.		Required if "Preferred phenotype name" is not supplied. Please specify the type of phenotype ID supplied in the Phenotype ID value column. Values may include both diseases and phenotypes. Allowed values are: OMIM, MeSH, MedGen, UMLS, Orphanet, HPO. If you use a different ontology, please check with us first.	Required if "Preferred phenotype name" is not supplied. Please specify the identifer from the database referenced in the Phenotype ID type column. If there are multiple values, they all need to be from the same source, and delimited by a semicolon. If you use MeSH identifiers, please provide the Unique ID, not the Tree Number.	Required if "Phenotype ID Type" and "Phenotype ID Value" are not supplied. We strongly encourage describing phenotype by specific identifiers. If this is not feasible, you may list the observed phenotypes here, delimited by a vertical bar. If you do not wish to make an assertion about phenotype, please enter "not provided." In cases where the "Clinical significance" is "no known pathogenicity" an…	Optional. Use this column to describe the clinical features for the diseases in the adjacent phenotype columns, or to describe the indication(s) which prompted genetic testing. In other words, this column is used only to report clinical features observed for the stated allele(s) relative to a diagnostic term. Use a semicolon as a delimiter.	Optional. The name or type of test used to identify this variant. If the test is registered with the Genetic Test Registry (GTR), please submit the GTR Test ID, e.g. GTR000074114.1.	Reporting that another member of the family has the reported phenotype. Does not require that other family members were included in the observation set. Values may be yes, no, or more specific free text.	Optional.	Optional.		Optional. Number of independent families with the variant who were tested.	Optional. Number of independent families where the variant allele segregates with the phenotype among two or more family members.	Optional: Number of individuals who demonstrate mosaicism for the variant allele.	Optional. The total number of individuals with the variant allele. If you are submitting the number of chromosomes with the allele, you don't have to complete this column.	Optional. The number of chromosomes with the variant allele. This is not the number of chromosomes per individual; if you wish to indicate zygosity, please use the columns for numbers of homozygotes and heterozygotes.	Optional. Number of individuals homozygous for the variant.	Optional. Number of individuals who are single heterozygotes for the variant.	Optional. Number of individuals who are compound heterozygotes where another pathogenic variant was identified.	Optional. Citations documenting the evidence. Any of PubMed, PubMedCentral, DOI, NCBI Bookshelf combined with the id in that database (e.g. PMID:123456). Multiples separated by a semicolon.	Optional. Citations that require a URL, or that do not have an identifier in the one of the resources indicated in the Evidence citations column. Multiples separated by a vertical bar '|'.	Optional. Free text. You can put important information that isn't included in any of the other fields here. This defaults to a public comment.	Optional. Free text. You can put information that you do not want to publicly distribute here. This defaults to a private comment that is available only to NCBI.	Optional. Type of platform used for data capture, e.g. next-gen sequencing, microarray.	Optional. Name of platform used for data capture, e.g. HiSeq, MiSeq.	Optional. Free text describing the experimental method used to generate support.	Optional. The primary intent of the method used to generate the data provided in the submission. Allowed values: discovery, validation, assert pathogenicity.	Optional. Citation(s) documenting this method. PubMed ID, in the format PMID:123456. Multiples separated by a semicolon.	Optional. Description of key software with explicit representation of name and version.	Optional. Purpose of the software. e.g. alignment, variant calling.	Optional. Type of platform used for data capture, e.g. next-gen sequencing, microarray.	Optional. Name of platform used for data capture, e.g. HiSeq, MiSeq.	Optional. Free text describing the experimental method used to generate support.	Optional. The primary intent of the method used to generate the data provided in the submission. Allowed values: discovery, validation, assert pathogenicity.	Optional. Citation(s) documenting this method. PubMed ID, in the format PMID:123456. Multiples separated by a semicolon.	Optional. Description of key software with explicit representation of name and version.	Optional. Purpose of the software. e.g. alignment, variant calling.
NG_009009.1:g.74747G>A NM_000321.2:c.1215+1G>A NC_000013.11:g.48477345T>A, NC_000013.10:g.48947629G>A	NM_000321.2(RB1):c.1215+1G>A; splice donor site change	Research	Somatic	Yes	Retinoblastoma	male			Tunisia		Retinoblastoma	OMIM: 180200	Retinoblastoma
NG_009009.1:g.178599T>A, NM_000321.2:c.2664-10T>A, NC_000013.11:g.48477345T>A, NC_000013.10:g.49051481T>A	NM_000321.2(RB1):c.2664-10T>A; intronic variation	Sanger sequencing, Methylation Analysis, Exonic Dosage analysis	Somatic	Yes	Retinoblastoma	male			Tunisia		Retinoblastoma	OMIM: 180200	Retinoblastoma
NG_009009.1:g.66223G>T, NM_000321.2:c.937G>T NC_000013.11:g.48364969G>T NC_000013.10:g.48939105G>T	NM_000321.2 (RB1):c.937G>T ;p.Glu313X	Sanger sequencing, Methylation Analysis, Exonic Dosage analysis	Somatic	Yes	Retinoblastoma	Female			Tunisia		Retinoblastoma	OMIM: 180200	Retinoblastoma
NG_009009.1:g.160740G>A, NM_000321.2:c.2117 G>A , NC_000013.10:g.47935878	NG_009009.1:g.160740G>A; p.Cys706Tyr	Sanger sequencing, Methylation Analysis, Exonic Dosage analysis	Somatic	Yes	Retinoblastoma	Female			Tunisia		Retinoblastoma	OMIM: 180200	Retinoblastoma
NG_009009.1:g.154286C>T NM_000321.2:c.1735C>T NC_000013.11:g.48453032C>T NC_000013.10:g.49027168C>T NP_000312.2:p.Arg579Ter	NM_000321.2 (RB1):c.1735C>T; p.Arg579X	Sanger sequencing, Methylation Analysis, Exonic Dosage analysis	Somatic	Yes	Retinoblastoma	male			Tunisia		Retinoblastoma	OMIM: 180200	Retinoblastoma
NG_009009.1:g.166492C>T, NM_000321.2:c.2359C>T, NC_000013.11:g.48465238C>T, NC_000013.10:g.49039374C>T, NP_000312.2:p.Arg787*	NM_000321.2(RB1):c.2359C>T ;p.Arg787X	Sanger sequencing, Methylation Analysis, Exonic Dosage analysis	Somatic, germline	Yes	Retinoblastoma, Blood	Female			Tunisia		Retinoblastoma	OMIM: 180200	Retinoblastoma
NG_009009.1:g.173851A>G , NM_000321.2:c.2665A>G	NM_000321.2(RB1):c.2665A>G; p.Lys889Glu	Sanger sequencing, Methylation Analysis, Exonic Dosage analysis	Somatic	Yes	Retinoblastoma	male			Tunisia		Retinoblastoma	OMIM: 180200	Retinoblastoma
NG_009009.1:g.39550_39556dup, NM_000321.2:c.370-376dup,	NM_000321.2(RB1):c.370-376dup; p.Ile126Asnfsx6	Sanger sequencing, Methylation Analysis, Exonic Dosage analysis	Somatic, germline	Yes	Retinoblastoma, Blood	male			Tunisia		Retinoblastoma	OMIM: 180200	Retinoblastoma
NG_009009.1:g.153294C>A, NM_000321.2:c.1901C>A, NC_000013.10:g.47928427	NM_000321.2(RB1):c.1901C>A; p.Ser634X	Sanger sequencing, Methylation Analysis, Exonic Dosage analysis	Somatic	Yes	Retinoblastoma	male			Tunisia		Retinoblastoma	OMIM: 180200	Retinoblastoma
NG_009009.1:g.80878C>T NM_000321.2:c.1363C>T NC_000013.11:g.48379624C>T NC_000013.10:g.48953760C>T	NM_000321.2(RB1):c.1363C>T; p.Arg455X	Sanger sequencing, Methylation Analysis, Exonic Dosage analysis	Somatic, germline	Yes	Retinoblastoma, Blood	male			Tunisia		Retinoblastoma	OMIM: 180200	Retinoblastoma
NG_009009.1:g.160797 DupT, NM_000321.2:c.2174 DupT , NC_000013.10:g.47935935	NM_000321.2(RB1):c.2174 DupT; p.Thr726AsnfsX24	Sanger sequencing, Methylation Analysis, Exonic Dosage analysis	Somatic	Yes	Retinoblastoma	male			Tunisia		Retinoblastoma	OMIM: 180200	Retinoblastoma
NG_009009.1:g.69803C>T NM_000321.2:c.1072C>T NC_000013.11:g.48368549C>T NC_000013.10:g.48942685C>T	NM_000321.2(RB1):c.1072C>T; p.Arg579X	Sanger sequencing, Methylation Analysis, Exonic Dosage analysis	Somatic, germline	Yes	Retinoblastoma, Blood	Female			Tunisia		Retinoblastoma	OMIM: 180200	Retinoblastoma
NG_009009.1:g.70264C>T, NM_000321.2:c.1150C>T , NC_000013.10:g.47845564	NM_000321.2(RB1):c.1150C>T; p.Glyn384X	Sanger sequencing, Methylation Analysis, Exonic Dosage analysis	Somatic	Yes	Retinoblastoma	Female			Tunisia		Retinoblastoma	OMIM: 180200	Retinoblastoma
NG_009009.1:g.82668C>T NM_000321.2:c.1666C>T NC_000013.11:g.48381414C>T NC_000013.10:g.48955550C>T	NM_000321.2(RB1):c.1666 C>T;p.Arg556X	Sanger sequencing, Methylation Analysis, Exonic Dosage analysis	Somatic	Yes	Retinoblastoma	Female			Tunisia		Retinoblastoma	OMIM: 180200	Retinoblastoma
NG_009009.1:g.160829C>T, NM_000321.2:c.2206C>T,	NM_000321.2(RB1):c.2206C>T;p.Gln736X	Sanger sequencing, Methylation Analysis, Exonic Dosage analysis	Somatic	Yes	Retinoblastoma	male			Tunisia		Retinoblastoma	OMIM: 180200	Retinoblastoma
NG_009009.1:g.2197G>A, NM_000321.2:c.137+1G>A NC_000013.10:47776187G>A	NM_000321.2(RB1):c.137+1G>A; splice donor site change	Sanger sequencing, Methylation Analysis, Exonic Dosage analysis	Somatic	Yes	Retinoblastoma	male			Tunisia		Retinoblastoma	OMIM: 180200	Retinoblastoma
NG_009009.1:g.68766C>T NM_000321.2:c.958C>T NC_000013.11:g.48367512C>T NC_000013.10:g.48941648C>T	NM_000321.2(RB1):c.958C>T; p.Arg320X	Sanger sequencing, Methylation Analysis, Exonic Dosage analysis	Somatic	Yes	Retinoblastoma	male			Tunisia		Retinoblastoma	OMIM: 180200	Retinoblastoma
NG_009009.1:g.64353C>G, NM_000321.2:c.963C>G	NM_000321.2(RB1):c.963C>G; p.Tyr321X	Sanger sequencing, Methylation Analysis, Exonic Dosage analysis	Somatic	Yes	Retinoblastoma	Female			Tunisia		Retinoblastoma	OMIM: 180200	Retinoblastoma
NG_009009.1:g.77073T>G, NM_000321.2:c.1494T>G	NM_000321.2(RB1):c.1494T>G; p.Thr498X	Sanger sequencing, Methylation Analysis, Exonic Dosage analysis	Somatic	Yes	Retinoblastoma	Female			Tunisia		Retinoblastoma	OMIM: 180200	Retinoblastoma
NG_009009.1:g.82698G>A NM_000321.2:c.1695+1G>A NC_000013.11:g.48381444G>A NC_000013.10:g.48955580G>A	NM_000321.2(RB1):c.1695+1G>A; splice donor site change	Sanger sequencing, Methylation Analysis, Exonic Dosage analysis	Somatic	Yes	Retinoblastoma	male			Tunisia		Retinoblastoma	OMIM: 180200	Retinoblastoma
NG_009009.1:g.80848C>T NM_000321.2:c.1333C>T NC_000013.11:g.48379594C>T NC_000013.10:g.48953730C>T	NM_000321.2(RB1):c.1333C>T; p.Arg445X	Sanger sequencing, Methylation Analysis, Exonic Dosage analysis	Somatic	Yes	Retinoblastoma	Female			Tunisia		Retinoblastoma	OMIM: 180200	Retinoblastoma

## Sheet: CaseData
Note: ClinVar is not processing data in the CaseData tab at this time, but we do welcome your comments on the data requested in this tab. Variation name and Phenotype ID type/value are used to match data in the variant tab. If you have multiple groups to report (e.g. different age ranges), repeat the value for the variation in a new row and provide a new set of details for each group.
Variant		Details of test and individuals tested								More details for individuals							More details about phenotype and test	Details of testing results										Methods. If you want to report multiple methods or platforms for any line of evidence, please copy the complete set of columns AD-AJ to the end as often as needed.
##Reference sequence	Variation name	Method type	Allele origin	Affected status	Tissue	Gender	Age range	Population Group/Ethnicity	Geographic origin	click '+' above this column to expand this section	Phenotype ID type	Phenotype ID value	Preferred phenotype name	Clinical features	Test name or type	Family history	click '+' above this column to expand this section	Proband	Segregation observed	Mosaicism	Zygosity	Co-occurrences, same gene	Co-occurrences, other genes	Evidence citations	Citations or URLs that cannot be represented in evidence citations column	Comment	Private comment	Platform type	Platform name	Method	Method purpose	Method citations	Software name and version	Software purpose	Platform type	Platform name	Method	Method purpose	Method citations	Software name and version	Software purpose	click '+' above this column to add another set of method/platform columns
Required, if Variation name is HGVS. The reference sequence for the variant description in the HGVS name column, e.g. NM_000492.3, NG_016465.3, NC_000007.13.	Required for variants defined by sequence. Enter the same value as in the HGVS name column in the Variant tab.	Required: Type of approach in this method. Allowed values: case-control, clinical testing, literature only, in vitro, in vivo, reference population, research.	Required: The genetic origin of the variant. Allowed values: biparental, de novo, germline, maternal, paternal, somatic, uniparental, unknown. Note that biparental and uniparental are intended for the context of uniparental disomy. If you'd like to indicate zygosity, please use column V.	Required: Indicate whether or not the individual(s) had the phenotype. Allowed values: yes, no, unknown.	Optional. Tissue sampled to assay the variation. Highly recommended for somatic variants. Free text.	Optional. Gender of individuals studied for experimental support. Allowed values: female, male. To submit gender-specific values, use one line for each.	Optional. The age at time of testing for the individual in this sample, with units. For prenatal testing, use number of months gestation. For ages <1 year, use number of months. For ages over 85 years, please report >85 years, not the specific age.	Optional. Multiple values allowed, separated by vertical bar. List of values being developed is here: ftp://ftp.ncbi.nlm.nih.gov/pub/GTR/standard_terms/population_group.txt	Optional. Can be used to indicate country, continent, or a region. Separate multiple values by semi-colon.		Required if "Preferred phenotype name" is not supplied. Please specify the type of phenotype ID supplied in the Phenotype ID value column. Values may include both diseases and phenotypes. Allowed values are: OMIM, MeSH, MedGen, UMLS, Orphanet. If you use a different ontology, please check with us first.	Required if "Preferred phenotype name" is not supplied. Please specify the identifer from the database referenced in the Phenotype ID type column. If there are multiple values, they all need to be from the same source, and delimited by a semicolon. If you use MeSH identifiers, please provide the Unique ID, not the Tree Number.	Required if "Phenotype ID Type" and "Phenotype ID Value" are not supplied. We strongly encourage describing phenotype by specific identifiers. If this is not feasible, you may list the observed phenotypes here, delimited by a vertical bar. If you do not wish to make an assertion about phenotype, please enter "not provided." In cases where the clinical significance is "benign" and no phenotype is …	Optional. Use this column to describe the clinical features for the diseases in the adjacent phenotype columns, or to describe the indication(s) which prompted genetic testing. In other words, this column is used only to report clinical features observed for the stated allele(s) relative to a diagnostic term. Use a semicolon as a delimiter.	Optional. The name or type of test used to identify this variant. If the test is registered with the Genetic Test Registry (GTR), please submit the GTR Test ID, e.g. GTR000074114.1.	Reporting that another member of the family has the reported phenotype. Does not require that other family members were included in the observation set. Values may be yes, no, or more specific free text.		Optional. Indicate whether the individual with the variant was the proband. Yes/no.	Optional. Indicate whether segregation was observed for the individual with the variant. Yes/no.	Optional: Indicate whether the individual demonstrates mosaicism for the variant. Yes/no.	Optional. Indicate zygosity for the variant in the individual. Heterozygous, homozygous, hemizygous.	Optional. Indicate co-occurring pathogenic variants in the same gene.	Optional. Indicate co-occurring pathogenic variants in other genes.	Optional. Citations documenting the evidence. Any of PubMed, PubMedCentral, DOI, NCBI Bookshelf combined with the id in that database (e.g. PMID:123456). Multiples separated by a semicolon.	Optional. Citations that require a URL, or that do not have an identifier in the one of the resources indicated in the Evidence citations column. Multiples separated by a vertical bar '|'.	Optional. Free text. You can put important information that isn't included in any of the other fields here. This defaults to a public comment.	Optional. Free text. You can put information that you do not want to publicly distribute here. This defaults to a private comment that is available only to NCBI.	Optional. Type of platform used for data capture, e.g. next-gen sequencing, microarray.	Optional. Name of platform used for data capture, e.g. HiSeq, MiSeq.	Optional. Free text describing the experimental method used to generate support.	Optional. The primary intent of the method used to generate the data provided in the submission. Allowed values: discovery, validation, assert pathogenicity.	Optional. Citation(s) documenting this method. PubMed ID, in the format PMID:123456. Multiples separated by a semicolon.	Optional. Description of key software with explicit representation of name and version.	Optional. Purpose of the software. e.g. alignment, variant calling.	Optional. Type of platform used for data capture, e.g. next-gen sequencing, microarray.	Optional. Name of platform used for data capture, e.g. HiSeq, MiSeq.	Optional. Free text describing the experimental method used to generate support.	Optional. The primary intent of the method used to generate the data provided in the submission. Allowed values: discovery, validation, assert pathogenicity.	Optional. Citation(s) documenting this method. PubMed ID, in the format PMID:123456. Multiples separated by a semicolon.	Optional. Description of key software with explicit representation of name and version.	Optional. Purpose of the software. e.g. alignment, variant calling.

## Sheet: FunctionalEvidence
Variation name and Phenotype ID type/value are used to match data in the variant tab. If you have multiple groups to report (e.g. different age ranges), repeat the value for the variation in a new row and provide a new set of details for each group.
Variant		Details of study and samples																			Details of results															If you want to report multiple methods or platforms for any line of evidence, please copy the complete set of columns AD-AJ to the end as often as needed.
##Reference sequence	Variation name	Method type	Allele origin	Affected status	Species	Cell line	Strain/breed	Tissue	Gender	Age range	Population Group/Ethnicity	Geographic origin	Control ethnicity matches families	Phenotype ID type	Phenotype ID value	Preferred phenotype name	Clinical features	Family history	Total number of individuals tested	Number of families tested	Number of families with variant	Number of families with Segregation observed	Mosaicism	Number of independent individuals with variant	Number of individuals with variant	Number of chromosomes with variant	Number of homozygotes	Number of single heterozygotes	Number of compound heterozygotes	Allele frequency	Result	Evidence citations	Citations or URLs that cannot be represented in evidence citations column	Comment	Private comment	Platform type	Platform name	Method	Method purpose	Method citations	Software name and version	Software purpose	Platform type	Platform name	Method	Method purpose	Method citations	Software name and version	Software purpose
Required, if Variation name is HGVS. The reference sequence for the variant description in the HGVS name column, e.g. NM_000492.3, NG_016465.3, NC_000007.13.	Required for variants defined by sequence. Enter the same value as in the HGVS name column in the Variant tab.	Required: Type of approach in this method. Allowed values: case-control, clinical testing, literature only, in vitro, in vivo, reference population, research.	Required: The genetic origin of the variant. Allowed values: biparental, de novo, germline, maternal, paternal, somatic, uniparental, unknown. Note that biparental and uniparental are intended for the context of uniparental disomy. If you'd like to indicate zygosity, please consider reporting number of homozygotes and heterozygotes in columns AB-AD.	Required: Indicate whether or not the individual(s) had the phenotype. Allowed values: yes, no, unknown.	Will default to human if not supplied.	Required for cell lines. Name of the cell line. Multiple cell lines are separated by semicolons.	Optional. Name of strain or breed that was analyzed in this observation.	Optional. Tissue sampled to assay the variation. Free text.	Optional. Gender of individuals studied for experimental support. Allowed values: female, male, mixed gender group. To submit gender-specific values, use one line for each.	Optional. The age or range of ages at time of testing for individuals included in this sample, with units. If age range is an important variable in your submission, with different observations based on the age, please submit each observation separately, rather than lumping into one summary observation with one sample description. For prenatal testing, use number of months gestation. For ages <1 y…	Optional. Multiple values allowed, separated by vertical bar. List of values being developed is here: ftp://ftp.ncbi.nlm.nih.gov/pub/GTR/standard_terms/population_group.txt	Optional. Can be used to indicate country, continent, or a region. Separate multiple values by semi-colon.	Optional. Expected values are yes, no.	Required if "Preferred phenotype name" is not supplied. Please specify the type of phenotype ID supplied in the Phenotype ID value column. Values may include both diseases and phenotypes. Allowed values are: OMIM, MeSH, MedGen, UMLS, Orphanet. If you use a different ontology, please check with us first.	Required if "Preferred phenotype name" is not supplied. Please specify the identifer from the database referenced in the Phenotype ID type column. If there are multiple values, they all need to be from the same source, and delimited by a semicolon. If you use MeSH identifiers, please provide the Unique ID, not the Tree Number.	Required if "Phenotype ID Type" and "Phenotype ID Value" are not supplied. We strongly encourage describing phenotype by specific identifiers. If this is not feasible, you may list the observed phenotypes here, delimited by a vertical bar. If you do not wish to make an assertion about phenotype, please enter "not provided." In cases where the clinical significance is "benign" and no phenotype is …	Optional. Use this column to describe the clinical features for the diseases in the adjacent phenotype columns, or to describe the indication(s) which prompted genetic testing. In other words, this column is used only to report clinical features observed for the stated allele(s) relative to a diagnostic term. Use a semicolon as a delimiter.	Reporting that another member of the family has the reported phenotype. Does not require that other family members were included in the observation set. Values may be yes, no, or more specific free text.	Optional.	Optional.	Optional. Number of independent families with the variant who were tested.	Optional. Number of independent families where the variant allele segregates with the phenotype among two or more family members.	Optional. Number of individuals who demonstrate mosaicism for the variant allele.	Optional. The number of unrelated individuals with the variant allele.	Optional. The total number of individuals with the variant allele. If you are submitting the number of chromosomes with the allele, you don't have to complete this column.	Optional. The number of chromosomes with the variant allele.	Optional. Number of individuals homozygous for the variant.	Optional. Number of individuals who are single heterozygotes for the variant.	Optional. Number of individuals who are compound heterozygotes where another pathogenic variant was identified.	Optional. Provide according to the values supplied in the same line. In other words, if there are reports for multiple ethnicities and allele frequencies for each, use a separate line in the spreadsheet for each one.	Optional. Free text describing the result.	Optional. Citations documenting the evidence. Any of PubMed, PubMedCentral, DOI, NCBI Bookshelf combined with the id in that database (e.g. PMID:123456). Multiples separated by a semicolon.	Optional. Citations that require a URL, or that do not have an identifier in the one of the resources indicated in the Evidence citations column. Multiples separated by a vertical bar '|'.	Optional. Free text. You can put important information that isn't included in any of the other fields here. This defaults to a public comment.	Optional. Free text. You can put information that you do not want to publicly distribute here. This defaults to a private comment that is available only to NCBI.	Optional. Type of platform used for data capture, e.g. next-gen sequencing, microarray.	Optional. Name of platform used for data capture, e.g. HiSeq, MiSeq.	Optional. Free text describing the experimental method used to generate support.	Optional. The primary intent of the method used to generate the data provided in the submission. Allowed values: discovery, validation, assert pathogenicity.	Optional. Citation(s) documenting this method. PubMed ID, in the format PMID:123456. Multiples separated by a semicolon.	Optional. Description of key software with explicit representation of name and version.	Optional. Purpose of the software. e.g. alignment, variant calling.	Optional. Type of platform used for data capture, e.g. next-gen sequencing, microarray.	Optional. Name of platform used for data capture, e.g. HiSeq, MiSeq.	Optional. Free text describing the experimental method used to generate support.	Optional. The primary intent of the method used to generate the data provided in the submission. Allowed values: discovery, validation, assert pathogenicity.	Optional. Citation(s) documenting this method. PubMed ID, in the format PMID:123456. Multiples separated by a semicolon.	Optional. Description of key software with explicit representation of name and version.	Optional. Purpose of the software. e.g. alignment, variant calling.

## Sheet: controlled_list
##sheetname	#header	#Requird	#default_val	#allow_multiple	#add_pulldown	#allowed_values
SubmissionInfo	SubmitterIDType	y			y	Handle	PersonID
SubmissionInfo	Submitter type	y		y		Contact	Public	Private
SubmissionInfo	Submitter first name	y
SubmissionInfo	Submitter last name	y
SubmissionInfo	Submitter phone	y
SubmissionInfo	Submitter email	y
SubmissionInfo	Organization	y
SubmissionInfo	Institution	y
SubmissionInfo	Release status	y	public		y	public	hold until published
Variant	Variation name type	y			y	HGVS	cytogenetic
Variant	Clinical significance	y	not provided		y	Pathogenic	Likely pathogenic	Uncertain significance	Likely benign	Benign	association	drug response	confers sensitivity	protective	risk factor	other	not provided
Variant	Mode of inheritance				y	Autosomal dominant inheritance	Autosomal recessive inheritance	Autosomal unknown	Codominant	Genetic anticipation	Mitochondrial inheritance	Sex-limited autosomal dominant	Somatic mutation	Sporadic	X-linked inheritance	Y-linked inheritance	Other
Variant	Phenotype ID type				y	OMIM	MeSH	MedGen	UMLS	Orphanet	HPO
Variant	Phenotype category				y	Disease	DrugResponse	BloodGroup	Finding
Variant	Phenotype descriptions
Variant	Preferred phenotype name
Variant	Comment
Variant	Private comment
Variant	ClinVarAccession
Variant	Novel or Update
Variant	Replaces ClinVarAccessions
AggregateData	Reference sequence
AggregateData	Variation name
AggregateData	Method type	y			y	case-control	clinical testing	literature only	in vitro	in vivo	reference population	research
AggregateData	Allele origin	y			y	biparental	de novo	germline	maternal	paternal	somatic	uniparental	unknown
AggregateData	Affected status	y			y	yes	no	unknown
FunctionalEvidence	Method type	y			y	case-control	clinical testing	literature only	in vitro	in vivo	reference population	research
FunctionalEvidence	Affected status	y			y	yes	no	unknown

## Sheet: FormatInfo
##Purpose	sheet name	header row	instruction row	first data row
line no	SubmissionInfo	6	7	8
line no	Variant	3	4	5
line no	AggregateData	3	4	5
line no	FunctionalEvidence	3	4	5
line no	CaseData	3	4	5
